# Supplementary material for: Utilization of the Rat Tibial Nerve Transection Model to Evaluate Cellular and Molecular Mechanisms Underpinning Denervation-Mediated Muscle Injury
Source: Int J Mol Sci. 2024 Feb 3;25(3):1847. doi: 10.3390/ijms25031847 (PMC10855399; doi:10.3390/ijms25031847)
Supplement: Supplementary file 1 [file ijms-25-01847-s001.zip]

Archive with 1 entries (1 files):
- ijms-2815381-supplementary.pdf
